# Supplementary material for: Diverse Prophage Elements of Salmonella enterica Serovars Show Potential Roles in Bacterial Pathogenicity
Source: Cells. 2024 Mar 14;13(6):514. doi: 10.3390/cells13060514 (PMC10969437; doi:10.3390/cells13060514)
Supplement: Supplementary file 1 [file cells-13-00514-s001.zip › Table S1.xlsx]

## Sheet: Table S1
Bacterial strains		Prophage carriage
Serovar	Assession/Sample numbers	Intact	Incomplete	Questionable	Total Prophages	Intact	Incomplete	Questionable	Total Prophages	Average carriage
AgonaA	SAMEA4892769	1	4	0	30	5	25	0	5	6
AgonaB	SAMEA1889043	1	6	0					7
AgonaC	SAMEA1889061	1	5	0					6
AgonaD	SAMEA7115537	1	4	0					5
AgonaE	SAMEA1889065	1	6	0					7
Bovismorbificans A	SAMEA786290	1	1	1	37	15	17	5	3	7.4
BovismorbificansB	SAMN06680590	3	3	1					7
BovismorbificansC	SAMN10855087	5	4	1					10
BovismorbificansD	SAMN10835730	3	3	1					7
BovismorbificansE	SAMN30758722	3	6	1					10
BraenderupA	SAMN03478119	2	3	1	39	11	22	6	6	7.8
BraenderupB	SAMN03479869	2	3	2					7
BraenderupC	SAMN09643854	2	3	1					6
BraenderupD	SAMN01924619	3	7	0					10
BraenderupE	SAMN01924625	2	6	2					10
CholeraesuisA	SAL_OA2122AA	2	3	2	39	12	22	5	7	7.8
CholeraesuisB	SAL_OA2125AA	4	3	1					8
CholeraesuisC	SAMN09658852	2	5	1					8
CholeraesuisD	SAMN09658764	3	6	0					9
CholeraesuisE	SAL_OA2133AA	1	5	1					7
DublinA	SAMEA811667	3	3	3	39	15	16	8	9	7.8
DublinB	SAMN02314158	3	4	2					9
DublinC	SAMN03168998	2	5	1					8
DublinD	SAMN02742106	3	2	2					7
DublinE	SAMN03168562	4	2	0					6
EnteritidisA	SAMEA2018774	2	4	0	29	9	19	1	6	5.8
EnteritidisB	SAMEA2077853	2	4	0					6
EnteritidisC	SAMN02345020	2	6	1					9
EnteritidisD	SAMEA957244	1	0	0					1
EnteritidisE	SAMN02350550	2	5	0					7
HeidelbergA	SAMN10506108	4	7	1	57	17	31	9	12	11.4
HeidelbergB	SAMN01088008	3	6	4					13
HeidelbergC	SAMN11043648	4	5	1					10
HeidelbergD	SAMN10506157	2	6	2					10
HeidelbergE	SAMN08939260	4	7	1					12
InfantisA	SAMN06016056	0	4	2	45	12	21	12	6	9
InfantisB	SAMN03479697	3	4	3					10
InfantisC	SAMN13850655	5	5	2					12
InfantisD	SAMN07812407	3	4	1					8
InfantisE	SAMN02595029	1	4	4					9
InvernessA	SAMN02253083	5	7	0	58	25	33	0	12	11.6
InvernessB	SAMN01924588	5	4	0					9
InvernessC	SAMN02646140	4	6	0					10
InvernessD	SAMN01924628	3	7	0					10
InvernessE	SAMN01924641	8	9	0					17
JavaA	SAMN03466289	1	5	2	35	8	19	8	8	7
JavaB	SAMN03465822	1	5	2					8
JavaC	SAMN03476708	2	4	2					8
JavaD	SAMN03477757	1	3	2					6
JavaE	SAMEA1903930	3	2	0					5
JavianaA	SAMN02335408	0	1	0	29	9	17	3	1	5.8
JavianaB	SAMN02345344	5	4	0					9
JavianaC	SAMN02335409	1	4	1					6
JavianaD	SAMN02345148	1	3	1					5
JavianaE	SAMN02646184	2	5	1					8
NewportA	SAMN03480128	5	11	2	51	17	23	11	18	10.2
NewportB	SAMN03480393	3	4	2					9
NewportC	SAMN03480126	2	1	2					5
NewportD	SAMN03480317	4	4	3					11
NewportE	SAMN03480321	3	3	2					8
StanleyA	SAMN03479823	1	5	3	43	12	24	7	9	8.6
StanleyB	SAMN03480104	2	4	1					7
StanleyC	SAMN09634102	3	3	1					7
StanleyD	SAMN07125873	3	6	0					9
StanleyE	SAMN09638038	3	6	2					11
TyphimuriumA	SAMEA773595	3	5	3	43	12	23	8	11	8.6
TyphimuriumB	SAMEA773570	1	2	2					5
TyphimuriumC	SAMEA773622	2	4	1					7
TyphimuriumD	SAMEA773629	4	5	0					9
TyphimuriumE	SAMEA773587	2	7	2					11
VirchowA	SAMEA2161778	2	3	1	41	16	20	5	6	8.2
VirchowB	SAMN02345187	2	3	1					6
VirchowC	SAMN03478885	4	6	1					11
VirchowD	SAMN03168690	6	5	1					12
VirchowE	SAMN02698142	2	3	1					6
Total		195	332	88					615
