# Supplementary material for: Diverse Prophage Elements of Salmonella enterica Serovars Show Potential Roles in Bacterial Pathogenicity
Source: Cells. 2024 Mar 14;13(6):514. doi: 10.3390/cells13060514 (PMC10969437; doi:10.3390/cells13060514)
Supplement: Supplementary file 1 [file cells-13-00514-s001.zip › Table S3 .xlsx]

## Sheet: Table S3 Virulence genes
Functions of virulence genes identified in the genomes of intact prophages detected from the Salmonella serovar strains examined in this study
Virulence genes	Functions
inv	Invasin (Yersinia pestis C092)	Secretion systems
sopE	TTSS-1 translocated effectors
sopE2	Type III secretion system effector SopE2, guanine nucleotide exchange factor
sseK2	Type III secretion system effector sseK2 [SPI-1 encoded T3SS]
pipB2	Type III secretion system effector PipB3 [SPI-1 encoded T3SS]
gogB	Type III secretion system effector gogB, anti-inflammatory effector [SPI-2 encoded T3SS)]
sspH2	Type III secretion system effector SspH2, E3 ubiquitin ligase [SPI-2 encoded T3SS]
sseI/srfH	Type III secretion system effector SseI/SrfH, cysteine protease [SPI-2 encoded T3SS]
sspH1	Type III secretion system effector SspH1, E3 ubiquitin ligase [SPI-1 encoded T3SS]
sifA	Type III secretion system effector SifA, N-terminal SKIP-binding domain, C-terminal guanine nucleotide exchange factor [TTSS(SPI-1 encode)]
ospC4	Type III secretion system effector OspC4 Shigella flexneri 2a str. 301 (serotype 2a) plasmid pCP301
nleB1	T3SS secreted effector NleB Escherichia coli
nleB3	T3SS secreted effector NleB E. coli
aec27/clpV	Type VI secretion ATPase, ClpV1 family
espO1-1	T3SS secreted effector NleB E. coli
ipaH	Hypothetical prophage protein, Mxi-Spa TTSS effectors controlled by MxiE of S. flexneri 2a str.301
fadE29	Acyl-CoA dehydrogenase (Mycobacterium avium 104)
ompD	Outer memberane percursor
iroC	ABC transporter protein (salmochelin)
iroB	Glycosyl transferase (salmochelin)
iroD	Enterochelin esterase-like protein
iroN	Outer memberane receptor FepA
iroE	Hydrolase (salmochelin)
msbB2	Lipid A biosynthesis lauroyl acyltransferase
nleD-2	T3SS effector protein NleD
csgG	Curli production assembly/ transport protein CsgG [Agf]	Adherence
csgD	DNA-binding transcriptional regulator CsgD [curli fibers/thin aggregative fimbriae (AGF)]
csgF	Curli production assembly/ transport protein CsgF [Agf]
csgE	Curli production assembly/ transport protein CsgE [Agf]
fimW	Fimbriae W protein, related to Fim of Salmonella
fimD	Usher protein FimD [Type 1 fimbriae]
fimH	The adhesin FimH mediates T3SS1-independent uptake in murine DC
fimY	Fimbriae Y protein, related to Fim of Salmonella,
FimC	Chaperone protein FimC, related to Fim of Salmonella
FimA	Type-1 fimbrial protein, A chain
FimZ	Transcriptional regulator FimZ
fliD	Flagella capping protein-Helicobacter pylori shi470
fljA	Phase -1 flagellin precursor
fliC	Flagellin domain protein
fljB	Flagelliin (peritrichous flagella)
stdA	Putative fimbrial-like protein
stdD	Putative fimbrial-like protein (Std)
mshB	MSHA pilin protein
bapA	Proline/threonine-rich protein RatB
mgtB	Mg2+ transport protein [MgtBC]	Magenesium Uptake
mgtC	Mg2+ transport protein [MgtBC]
phoQ	Sensor protein PhoQ	Regulation
phoP	Response regulator in two-component regulatory system with PhoQ
rpoS	RNA polymerase sigma factor RpoS
sigA/rpoV	Alternative sigma factor katF (rpoS)	Toxins
cnf	CNF toxins found mainly in E. coli strains (CNF1-3)
astA	Heat-stable enterotoxin EAST1) E. coli 044:H18 042
pltA	Hypothetical protein toxoid protein
pltB	Hypothetical protein toxoid sub-unit
cdtB	Typhoid toxin of Salmonella
sodCI	Gifsy-2 prophage: superoxide dismutase precursor (Cu-Zn) [SodCI]	Stress sruvival
gtrA	LPS-Bactoprenol-linked glucose translocase/flippase S. flexneri 2a str. 301 (serotype 2a)	Immune modulation
gtrB	LPS-Bactoprenol glucosyl transferase S. flexneri 2a str. 301 (serotype 2a)
grvA	Gifsy-2 related virulence gene [GrvA]	Antivirulence
